# Supplementary material for: A System Bioinformatics Approach Predicts the Molecular Mechanism Underlying the Course of Action of Radix Salviae Reverses GBM Effects
Source: Evid Based Complement Alternat Med. 2021 Dec 16;2021:1218969. doi: 10.1155/2021/1218969 (PMC8825271; doi:10.1155/2021/1218969)
Supplement: Supplementary Materials — Supplementary Table 1: potential active components of Radix Salviae. Supplementary Table 2: molecular information and targets corresponding to the coding ID. [file 1218969.f1.zip]

Archive with 2 entries (2 files):
- 1218969.f1/Supplementary Table 1..doc
- 1218969.f1/Supplementary Table 2.docx
